# Supplementary material for: Intensity vs. Volume in Professional Soccer: Comparing Congested and Non-Congested Periods in Competitive and Training Contexts Using Worst-Case Scenarios
Source: Sports (Basel). 2025 Feb 27;13(3):70. doi: 10.3390/sports13030070 (PMC11946561; doi:10.3390/sports13030070)
Supplement: Supplementary file 1 [file sports-13-00070-s001.zip]

Archive with 1 entries (1 files):
- sports-3492266-supplementary.pdf
